# Supplementary material for: MMP-2 and MMP-9 Gene Polymorphisms and Serum Levels in Relation to Insulin Resistance in a Polish Cohort
Source: Int J Mol Sci. 2026 Feb 25;27(5):2158. doi: 10.3390/ijms27052158 (PMC12984337; doi:10.3390/ijms27052158)
Supplement: Supplementary file 1 [file ijms-27-02158-s001.zip]

Archive with 1 entries (1 files):
- ijms-4125618-supplementary.pdf
